# Supplementary material for: Comprehensive integration of diagnostic biomarker analysis and immune cell infiltration features in sepsis via machine learning and bioinformatics techniques
Source: Front Immunol. 2025 Mar 10;16:1526174. doi: 10.3389/fimmu.2025.1526174 (PMC11931141; doi:10.3389/fimmu.2025.1526174)
Supplement: Supplementary file 9 [file DataSheet1.zip]

Archive with 1 entries (1 files):
- 两组数据合并脚本.R
