# Supplementary material for: Comprehensive integration of diagnostic biomarker analysis and immune cell infiltration features in sepsis via machine learning and bioinformatics techniques
Source: Front Immunol. 2025 Mar 10;16:1526174. doi: 10.3389/fimmu.2025.1526174 (PMC11931141; doi:10.3389/fimmu.2025.1526174)
Supplement: Supplementary file 9 [file DataSheet1.zip › 两组数据合并脚本.R]

library(GEOquery)
gset <- getGEO('GSE69063', destdir=".",  #路径信息，.是默认的意思
               AnnotGPL = F, #注释信息
               getGPL = F)#平台信息
b = gset[[1]]#gse是一个list，要用双括号，只有一个平台，所以写一就行了，如果有多个平台信息，想用第几个平台，就把1换掉即可
a=exprs(b) #表达矩阵
raw_exprSet=a
phe=pData(b) #看b的临床信息

GPL<- getGEO(filename="GSE69063_family.soft")
gpl<-GPL@gpls[[1]]@dataTable@table
colnames(gpl)
library(org.Hs.eg.db)
keytypes(org.Hs.eg.db)
x1<- gpl$ENTREZ_GENE_ID
x1<-as.character(x1)
x2<-AnnotationDbi::select(org.Hs.eg.db, keys = x1,
                          columns = c("ENTREZID","SYMBOL"), keytypes="ENTREZID")
c<-gpl[,c(1,2)]
c$gene<-x2$SYMBOL
exp=as.data.frame(a)
exp.pl<-merge(c,exp, by.x=1,by.y=0)
#去除重复基因
exp.pl<-exp.pl[!is.na(exp.pl$gene)&!grepl("-",exp.pl$gene),]
exp.pl<-exp.pl[exp.pl$gene!="",]
rownames(exp.pl)<-exp.pl$gene
colnames(exp.pl)
exp.pl<-exp.pl[,-(1:3)]#删除不要的行


#看数据是否均一
library(ggplot2)
par(mar=c(8,3,1,1))
boxplot(exp.pl,outline=F ,notch=F,las=2,col="#54D9ED")
#如果不均一的话跑下面的
#library(limma)
#exp.pl<-normalizeBetweenArrays(exp.pl)


gset_2 <- getGEO('GSE236713', destdir=".",  #路径信息，.是默认的意思
               AnnotGPL = F, #注释信息
               getGPL = F)#平台信息
b_2= gset_2[[1]]#gse是一个list，要用双括号，只有一个平台，所以写一就行了，如果有多个平台信息，想用第几个平台，就把1换掉即可
a_2=exprs(b_2) #表达矩阵
raw_exprSet_2=a_2
phe_2=pData(b_2) #看b的临床信息

GPL_2<- getGEO(filename="GSE236713_family.soft")
gpl_2<-GPL_2@gpls[[1]]@dataTable@table
colnames(gpl_2)

c_2<-gpl_2[,c(1,7)]

exp_2=as.data.frame(a_2)
exp.pl_2<-merge(c_2,exp_2, by.x=1,by.y=0)
#去除重复基因
exp.pl_2<-exp.pl_2[!is.na(exp.pl_2$GENE_SYMBOL)&!grepl("_",exp.pl_2$GENE_SYMBOL)&!grepl("-",exp.pl_2$GENE_SYMBOL),]
exp.pl_2 <- exp.pl_2[!duplicated(exp.pl_2$GENE_SYMBOL), ]
exp.pl_2<-exp.pl_2[exp.pl_2$GENE_SYMBOL!="",]

rownames(exp.pl_2)<-exp.pl_2$GENE_SYMBOL
colnames(exp.pl_2)
exp.pl_2<-exp.pl_2[,-(1:2)]#删除不要的行
#看数据是否均一
library(ggplot2)
par(mar=c(8,3,1,1))
boxplot(exp.pl_2,outline=F ,notch=F,las=2,col="#E93639")
#如果不均一的话跑下面的
library(limma)
exp.pl_2<-normalizeBetweenArrays(exp.pl_2)
boxplot(exp.pl_2,outline=F ,notch=F,las=2,col="#E93639")

library("stringr")
group_list= str_split(as.character(phe$title), " ", simplify = T)[,(5:7)]#分组
group_list#展示分组


group_list_2= str_split(as.character(phe_2$`disease:ch1`), " ", simplify = T)[,1]#分组
group_list_2#展示分组


#提取疾病和对照
exprSet_healthy=exp.pl[ ,c(34:43,52:62,118:129)]
exprSet_sepsis=exp.pl[ ,c(44:51,63:111)]
# 使用 cbind 合并两个数据框
exprSet <- cbind(exprSet_healthy, exprSet_sepsis)

exprSet_healthy_2=exp.pl_2[ ,c(324:324,329:329,401:423)]
exprSet_sepsis_2=exp.pl_2[ ,c(1:2,9:18,23:28,32:41,43:44,51:53,56:71,74:74,78:79,90:93,104:104,106:107,110:113,119:143,147:158,161:209,214:216,219:249,252:253,255:256,258:258,
                              260:266,268:268,271:274,276:298,306:314,316:321,325:328,330:336,340:352,354:356,358:395,397:399,424:425,427:427,433:446)]
exprSet_2 <- cbind(exprSet_healthy_2, exprSet_sepsis_2)

#两个数据集合并
identical(exprSet,exprSet_2)#看两个数据集是否一致
same_genes<- intersect(rownames(exprSet),rownames(exprSet_2))#看看相同的基因有多少
EXP_merged<-cbind(exprSet[same_genes,],exprSet_2[same_genes,]) #保留两个矩阵中有相同基因的部分
col<-c(rep("#54D9ED",90),rep("#E93639",348))
boxplot(EXP_merged,las=2,col=col)

#分组文件
group_list_healthy=group_list[c(34:43,52:62,118:129)]
group_list_sepsis=group_list[c(44:51,63:111)]
group_list=c(group_list_healthy, group_list_sepsis)

group_list_healthy_2=group_list_2[c(324:324,329:329,401:423)]
group_list_sepsis_2=group_list_2[c(1:2,9:18,23:28,32:41,43:44,51:53,56:71,74:74,78:79,90:93,104:104,106:107,110:113,119:143,147:158,161:209,214:216,219:249,252:253,255:256,258:258,
                                   260:266,268:268,271:274,276:298,306:314,316:321,325:328,330:336,340:352,354:356,358:395,397:399,424:425,427:427,433:446)]
group_list_2=c(group_list_healthy_2, group_list_sepsis_2)

GROUP_merged<-c(group_list, group_list_2)

group <- data.frame(sample = colnames(EXP_merged), group = GROUP_merged)


GSE<- c(rep("GSE69063",90),rep("GSE236713",348))
GSE
group$group <- ifelse(group$group == "healthy", "Control", group$group)
group$group <- ifelse(group$group == "sepsis", "Sepsis", group$group)

GROUP_list<-group$group
GROUP_list
table(GROUP_list,GSE)
data<-EXP_merged
batch<-c(rep("GSE69063",90),rep("GSE236713",348))
design<-model.matrix( ~GROUP_list)

#用limma包去除批次效应
library(limma)
expr_limma<- removeBatchEffect(data,batch = batch,design = design)
boxplot(expr_limma,col=col,las=2)


write.csv(group, file = "group.csv")
write.csv(expr_limma, file = "expr_limma.csv")
rm(list = ls()) 
EXP <- read.csv(file = "expr_limma.csv")
write.csv(group, file = "group.csv")
rownames(EXP)<-EXP$X
EXP<-EXP[,-(1)]
group_list<-group$group

library(limma)
design <- model.matrix(~0+factor(group_list))
colnames(design)=levels(factor(group_list))
rownames(design)= colnames(EXP)
contrast.matrix <- makeContrasts(Control - Sepsis, levels=design)
fit <- lmFit(EXP, design)
fit2 <- contrasts.fit(fit, contrast.matrix)
fit2 <- eBayes(fit2)
tempOutput = topTable(fit2, coef=1, n=Inf)
nrDEG = na.omit(tempOutput)

x<-nrDEG$logFC
names(x)<-rownames(nrDEG)

upgene<-names(tail(sort(x),50))
downgene<-names(head(sort(x),50))
top100<-c(upgene,downgene)

choose_gene=top100
choose_matrix=EXP[choose_gene, ]
choose_matrix=t(scale(t(choose_matrix)))
library(pheatmap)
annotation_col = data.frame(group_list)
rownames(annotation_col)=colnames(EXP)
colnames(annotation_col)="group"
ann_colors=list(group=c(Control="lightblue", Sepsis="lightpink1" ))
pheatmap(choose_matrix,
         annotation_colors = ann_colors,
         cluster_rows = F,
         cluster_cols = F,
         column_title = NULL,
         show_colnames = F,
         show_rownames = T,
         annotation_col=annotation_col,
         breaks = seq(-6, 6, length.out = 101), 
         color = colorRampPalette(c("#E52D31", "white", "#1F5097"))(100))


library(ggplot2)
library(ggrepel)

nrDEG$P<- -log10(nrDEG$P.Value)

nrDEG$group <- ifelse(nrDEG$P.Value > 0.05, "Not change", 
                      ifelse(nrDEG$logFC > 1, "up",
                             ifelse(nrDEG$logFC< -1, "down","Not change")))
nrDEG$ID <- rownames(nrDEG)
ggplot(data = nrDEG, aes(x=logFC, y=P, color=group)) + #规定x和y轴，颜色
  geom_point(data = nrDEG[nrDEG$P.Value<0.01&abs(nrDEG$logFC)>=2,],size=2) +#画点图
  geom_point(data = nrDEG[nrDEG$P.Value>0.01|abs(nrDEG$logFC)<2,],size=1) +
  scale_color_manual(values = c("lightblue","grey65","lightpink1"))+
  xlab("log2FoldChange")+ylab("-log10(P.Value)")+
  geom_vline(xintercept = 0, linetype="dashed") + #xintercep在横坐标=0的时候画一条垂直线，dashed规定了线是虚线
  xlim(-5, 5) + #规定横坐标范围
  geom_text_repel(data = nrDEG[nrDEG$P.Value<0.01&abs(nrDEG$logFC)>4,],
                  aes(label=ID),
                  size=3,
                  color="black")

#GO分析
library(org.Hs.eg.db) #进行ID转换
keytypes(org.Hs.eg.db) #看看这个包有哪些数据类型，选择其中的ENTREZID
DEG <- nrDEG[nrDEG$group %in% c("up", "down"), ]
DEG_gene<- DEG$ID
library(AnnotationDbi)
id_DEG<- mapIds(org.Hs.eg.db,
                keys = DEG_gene,
                keytype = "SYMBOL",
                column = "ENTREZID") #ID转化
id_DEG<- data.frame(id=id_DEG, gene=DEG_gene)
id_DEG<-dplyr::distinct(id_DEG,id,.keep_all = T)#去重复
id_DEG<- na.omit(id_DEG)#去NA

#GO enrichment 1
library(clusterProfiler)
ALL_DEG<-enrichGO(id_DEG$id,
                  keyType = "ENTREZID",
                  ont="ALL",#因为GO 分析是有三部分，all是选择了所有的
                  org.Hs.eg.db,
                  pvalueCutoff = 0.05,
                  qvalueCutoff = 0.2) #这两个值是默认的
aLL_DEG<-as.data.frame(ALL_DEG)

dotplot(ALL_DEG,
        x="Count",
        showCategory=Inf,#这里是显示多少个通路的意思，Inf是全部
        font.size=10,
        title="Enrichment GO")+
  scale_color_continuous(low="lightblue",high="lightpink")+
  facet_grid(.~ONTOLOGY, scale = "free") #这里表示左右分bp、cc、mf，想上下分的话，把.~放在ONTOLOGY后面

BP_DEG<-aLL_DEG[aLL_DEG$ONTOLOGY=="BP",]
sorted_BP_DEG<- BP_DEG[order(-BP_DEG$Count),]
top_BP_DEG<- head(sorted_BP_DEG,10)

MF_DEG<-aLL_DEG[aLL_DEG$ONTOLOGY=="MF",]
sorted_MF_DEG<- BP_DEG[order(-MF_DEG$Count),]
top_MF_DEG<- head(sorted_MF_DEG,10)

CC_DEG<-aLL_DEG[aLL_DEG$ONTOLOGY=="CC",]
sorted_CC_DEG<- BP_DEG[order(-CC_DEG$Count),]
top_CC_DEG<- head(sorted_CC_DEG,10)

top_30_GO<-rbind(top_BP_DEG,top_MF_DEG,top_CC_DEG)
write.csv(top_30_GO, file = "top_30_GO.csv")

#三个分别的条状图GO
goBP<-subset(aLL_DEG,subset=(ONTOLOGY=="BP"))[1:10,]
goMF<-subset(aLL_DEG,subset=(ONTOLOGY=="MF"))[1:10,]
goCC<-subset(aLL_DEG,subset=(ONTOLOGY=="CC"))[1:10,]
go_all<-rbind(goBP,goMF,goCC)
go_all$Description<-factor(go_all$Description,levels = rev(go_all$Description))
go_bar<-ggplot(data = go_all,
               aes(y=Count,x=Description, fill=ONTOLOGY))+
  geom_bar(stat = "identity", width = 0.9)+
  coord_flip()+theme_bw()
print(go_bar)

#DO分析
DO<-enrichDO(id_DEG$id,
                  organism = "hsa",
                  ont="DO",#因为GO 分析是有三部分，all是选择了所有的
                  pAdjustMethod = "BH",
                  pvalueCutoff = 0.05,
                  qvalueCutoff = 0.2) #这两个值是默认的
DO<-as.data.frame(DO)
DO_bar<-ggplot(data = DO,
               aes(y=Count,x=Description, fill = qvalue))+
  geom_bar(stat = "identity", width = 0.9)+
  coord_flip()+theme_bw()
print(DO_bar)

#KEGG通路画图，也是和GO一样，先进行ID转换
library(clusterProfiler)
KEGG<-enrichKEGG(id_DEG$id,
                 organism = "hsa") #hsa代表物种是人
kegg<-as.data.frame(KEGG)
dotplot(KEGG,
        x="Count",
        font.size=10,
        orderBy = "x",
        label_format = 10,
        showCategory=Inf,
        title="Enrichment KEGG")+
  scale_color_continuous(low="lightblue",high="lightpink")+
  xlim(10, 40)

#KEGG的cnet图
deg<-data.frame(gene=rownames(DEG),logFC=DEG$logFC)
write.csv(deg, file = "deg_KEGG_cnet.csv")

#GSEA包
library(org.Hs.eg.db) #进行ID转换
keytypes(org.Hs.eg.db) #看看这个包有哪些数据类型，选择其中的ENTREZID
nrDEG_gene<- nrDEG$ID
library(AnnotationDbi)
ID_nrDEG<- mapIds(org.Hs.eg.db,
                  keys = nrDEG_gene,
                  keytype = "SYMBOL",
                  column = "ENTREZID") #ID转化
ID_nrDEG<- data.frame(ID=ID_nrDEG, gene=nrDEG_gene)
ID_nrDEG<-dplyr::distinct(ID_nrDEG,ID,.keep_all = T)#去重复
ID_nrDEG<- na.omit(ID_nrDEG)#去NA
library(dplyr)
nrDEG$gene<-nrDEG$ID
nrDEG_all<- nrDEG %>% inner_join(ID_nrDEG, by="gene")
nrDEG_all_sort<-nrDEG_all %>% arrange(desc(logFC)) #按logFC降序排
nrDEG_all_list<-nrDEG_all_sort$logFC #提取logFC
names(nrDEG_all_list)<-nrDEG_all_sort$ID.y #命名
nrDEG_all_list <- nrDEG_all_list[!duplicated(names(nrDEG_all_list))] #去除重复的名称
nrDEG_all_list <- nrDEG_all_list + runif(length(nrDEG_all_list), min = -1e-6, max = 1e-6) #有重复的得分，加上随机小数字，区分
nrDEG_all_list <- sort(nrDEG_all_list, decreasing = TRUE) #重新排序
KEGG_database="hsa"#规定物种是人
library(clusterProfiler)
gsea<- gseKEGG(nrDEG_all_list, organism = KEGG_database, pvalueCutoff = 0.05)
gsea<- setReadable(gsea, OrgDb = org.Hs.eg.db,
                   keyType="ENTREZID") #用symbol表示

dotplot(gsea) #气泡图
ridgeplot(gsea, label_format = 100) #山体图, label_format = 100把字分开
gseaplot2(gsea,
          geneSetID = c(3, 5, 10, 12, 13),
          base_size = 11,  # 调整基础大小
          pvalue_table = FALSE,  # 不显示pvalue表格
          color = "red",
          ES_geom = "line")
par(mar=c(3,2,2,3))
GEEA_OUTPUT<-data.frame(gsea@result)
write.csv(GEEA_OUTPUT, file = "GEEA.csv")


#WGCAN
library(WGCNA)
library(fastcluster)
exprSet<-read.csv(file = "expr_limma.csv")
rownames(exprSet)<-exprSet$X
exprSet<-exprSet[,-(1)]
datExpr0 = data.frame(t(exprSet))

colnames(datExpr0) <- rownames(exprSet)
rownames(datExpr0) <- colnames(exprSet)
#筛选筛选方差前25%的基因
datExpr1<-datExpr0
m.vars=apply(datExpr0,2,var)
expro.upper=datExpr0[,which(m.vars>quantile(m.vars, probs = seq(0, 1, 0.25))[4])]
datExpr1<-data.matrix(expro.upper)
#判断是否有不好的sample或gene
gsg = goodSamplesGenes(datExpr1, verbose = 3);
gsg$allOK
#如果这里返回的结果是TRUE，说明所有基因都通过了检查。

#如果你用全部基因作为输入，很有可能返回FALSE，说明存在不好的基因或sample。

#下面的代码就会去除那些不好的基因或sample。
#去除不好的sample或gene
if (!gsg$allOK){
  # Optionally, print the gene and sample names that were removed:
  if (sum(!gsg$goodGenes)>0) 
    printFlush(paste("Removing genes:", paste(names(datExpr0)[!gsg$goodGenes], collapse = ", ")));
  if (sum(!gsg$goodSamples)>0) 
    printFlush(paste("Removing samples:", paste(rownames(datExpr1)[!gsg$goodSamples], collapse = ", ")));
  # Remove the offending genes and samples from the data:
  datExpr1 = datExpr1[gsg$goodSamples, gsg$goodGenes]
}
#判断是否有离群样本
sampleTree = hclust(dist(datExpr1), method = "average")
par(cex = 0.7);
par(mar = c(0,5,2,0))
plot(sampleTree, main = "Sample clustering to detect outliers", sub="", xlab="", cex.lab = 1.5,
     cex.axis = 1.5, cex.main = 2)
#如果你的数据有离群样本需要去除，就运行下面这段代码。

#去除离群样本
plot(sampleTree, main = "Sample clustering to detect outliers", sub="", xlab="", cex.lab = 1.5, cex.axis = 1.5, cex.main = 2) +
  #想用哪里切，就把“h = 110”和“cutHeight = 110”中换成你的cutoff
  abline(h = 114, col = "red") 
clust = cutreeStatic(sampleTree, cutHeight = 114, minSize = 10)
keepSamples = (clust==1)
datExpr = datExpr1[keepSamples, ]
nGenes = ncol(datExpr)
nSamples = nrow(datExpr)
dim(datExpr)
datExpr <- as.data.frame(datExpr)
#如果不需要去除离群样本，运行下面的代码
datExpr = as.data.frame(datExpr1)
nGenes = ncol(datExpr)
nSamples = nrow(datExpr)

#选择构建网络的合适阈值
#通过这步计算，找出scale free topology modle fit接近0.9的最小power（soft threshold），用于下一步构建网络。
powers = c(c(1:10), seq(from = 12, to=20, by=2))

sft = pickSoftThreshold(datExpr, powerVector = powers, verbose = 5)

par(mfrow = c(1,1))
par(mar = c(4,4,4,4))
cex1 = 0.9
plot(sft$fitIndices[,1], -sign(sft$fitIndices[,3])*sft$fitIndices[,2],
     xlab="Soft Threshold (power)",ylab="Scale Free Topology Model Fit,signed R^2",type="n",
     main = paste("Scale independence")) +
  text(sft$fitIndices[,1], -sign(sft$fitIndices[,3])*sft$fitIndices[,2],
       labels=powers,cex=cex1,col="red")+
  abline(h=0.90,col="red")
plot(sft$fitIndices[,1], sft$fitIndices[,5],
     xlab="Soft Threshold (power)",ylab="Mean Connectivity", type="n",
     main = paste("Mean connectivity")) +
  text(sft$fitIndices[,1], sft$fitIndices[,5], labels=powers, cex=cex1,col="red")


#构建网络，找出gene module
net = blockwiseModules(datExpr, power = 6,
                       TOMType = "unsigned", minModuleSize = 80,
                       reassignThreshold = 0, mergeCutHeight = 0.25,
                       numericLabels = TRUE, pamRespectsDendro = FALSE,
                       saveTOMs = TRUE,
                       #saveTOMFileBase = "MyTOM",
                       verbose = 3)
table(net$colors)
mergedColors = labels2colors(net$colors)


plotDendroAndColors(net$dendrograms[[1]], mergedColors[net$blockGenes[[1]]], "Module colors",
                    dendroLabels = FALSE, hang = 0.03,
                    addGuide = TRUE, guideHang = 0.05)

moduleLabels = net$colors
moduleColors = labels2colors(net$colors)
MEs = net$MEs;
geneTree = net$dendrograms[[1]]
#把gene module输出到文件
text <- unique(moduleColors)
for (i  in 1:length(text)) {
  y=t(assign(paste(text[i],"expr",sep = "."),datExpr[moduleColors==text[i]]))
  write.csv(y,paste(text[i],"csv",sep = "."),quote = F)
}
#表型与模块的相关性

new_phe <- group[,-(1:2)]
rownames(new_phe)<-new_phe$sample


moduleLabelsAutomatic = net$colors
moduleColorsAutomatic = labels2colors(moduleLabelsAutomatic)
moduleColorsWW = moduleColorsAutomatic
MEs0 = moduleEigengenes(datExpr, moduleColorsWW)$eigengenes #moduleEigengenes 计算每个模块的特征基因
MEsWW = orderMEs(MEs0) #对特征基因进行排序，通常是为了使输出更加有序

rownames_new_phe <- rownames(new_phe)
rownames_MEsWW <- rownames(MEsWW)
common_row_names <- intersect(rownames_new_phe, rownames_MEsWW) # 找出同时存在于两个数据框中的行名
new_phe[,2] <- ifelse(new_phe[,2] == "Sepsis", 1, 
                      ifelse(new_phe[,2] == "Control", 0, NA))#把实验组标记为1 ，对照组标记为0

#筛选new_phe中和MEsWW一致的行
filtered_new_phe <- new_phe[rownames(new_phe) %in% common_row_names, , drop = FALSE]
#保证生成的filtered_new_phe的顺序和MEsWW一致
new_order <- match(rownames(MEsWW), rownames(filtered_new_phe))
new_filtered_new_phe <- filtered_new_phe[new_order, ,drop = FALSE]
#分组

new_filtered_new_phe$Sepsis <- new_filtered_new_phe[, 2] #添加新的一列
new_filtered_new_phe <- new_filtered_new_phe[,-1]
colnames(new_filtered_new_phe)<-c("Control","Sepsis") #重新命名

new_filtered_new_phe[, 1] <- ifelse(new_filtered_new_phe[, 1] == 0, 1, 
                                    ifelse(new_filtered_new_phe[, 1] == 1, 0, new_filtered_new_phe[, 1])) #进行转换，标注分组
modTraitCor = cor(MEsWW, new_filtered_new_phe, use = "p") #cor 计算特征基因和临床特征之间的相关性
colnames(MEsWW) 
modlues=MEsWW

modTraitP = corPvalueStudent(modTraitCor, nSamples) #corPvalueStudent 计算相关性的P值
textMatrix = paste(signif(modTraitCor, 2), "\n(", signif(modTraitP, 1), ")", sep = "") #创建了一个文本矩阵，用于在热图的每个单元格中显示相关性和P值
dim(textMatrix) = dim(modTraitCor)


labeledHeatmap(Matrix = modTraitCor, xLabels = colnames(new_filtered_new_phe), yLabels = names(MEsWW), cex.lab = 0.5,  yColorWidth=0.01, 
               xColorWidth = 0.03,
               ySymbols = colnames(modlues), colorLabels = FALSE, colors = blueWhiteRed(50), 
               textMatrix = textMatrix, setStdMargins = FALSE, cex.text = 0.5, zlim = c(-1,1)
               , main = paste("Module-trait relationships")) #绘制热图

#重要模块的散点图
module <- "turquoise"

# 获取模块特征基因
moduleGenes <- moduleColors == module

# 计算模块成员关系（Module Membership）
moduleMembership <- abs(cor(turquoise.expr, MEsWW[, "MEturquoise"], use = "p"))

geneSignificance <- abs(cor(turquoise.expr, new_filtered_new_phe, method = "pearson"))


# 计算基因显著性（Gene Significance）
geneSignificance <- geneSignificance[, "Sepsis"]


# 添加相关性和 p 值

data_Significance_module<- data.frame(GeneSignificance = geneSignificance, ModuleMembership = moduleMembership)
correlation <- cor(data_Significance_module$GeneSignificance, data_Significance_module$ModuleMembership)
nSamples <- nrow(data_Significance_module)
p.value <- corPvalueStudent(correlation, nSamples)
# 比较p.value与0.01
if (p.value < 0.01) {
  print(TRUE)
} else {
  print(FALSE)
}
library(ggplot2)

ggplot(data_Significance_module, aes(x = ModuleMembership, y = GeneSignificance))+
  geom_point(color = "turquoise")+
  geom_hline(yintercept = 0.5, color = "red") +
  geom_vline(xintercept = 0.8, color = "red") +
  annotate("text", x = 0.6, y = 0.75, label = paste("cor =", format(correlation, digits = 2), ", P <", 0.05))+
  labs(
    x = "Module Membership in turquoise module",
    y = "Gene significance for Sepsis",)

#筛选出右上角模块的点
threshold_membership <- 0.8  # lightgreen模块的模块成员资格阈值
threshold_significance <- 0.2  # 脓毒症的基因重要性阈值
# 筛选高于阈值的数据点
library(magrittr)
library(dplyr)

selected_genes_turquoise <- data_Significance_module %>%
  filter(ModuleMembership >= threshold_membership & GeneSignificance >= threshold_significance)

turquoise<- rownames(selected_genes_turquoise)

all_colors<- c(greenyellow,turquoise,pink,brown,magenta,black,blue,green,red,yellow,grey)

#韦恩图


DEGs<- DEG
WGCAN<- data.frame(gene= all_colors)

venn<- list(DEGs=rownames(DEGs),
            WGCAN=WGCAN$gene.x
)
fill_color<- c("lightpink","lightblue")
library(VennDiagram)
library(grid)
grid.newpage()
venn.plot<-venn.diagram(x=venn,
                        scaled=F, #两圆圈大小一致
                        filename = NULL, #文件夹命名
                        cex=2, #内部数字大小
                        cat.cex=1.5, #组别大小
                        cat.pos=c(3,-3), #组别在圆圈的位置
                        fill=fill_color) #颜色
grid.draw(venn.plot)
#取出交集内容
inner<- get.venn.partitions(venn)
overlap <- calculate.overlap(venn)
overlapping_genes <- overlap$a3 #注意看一下，不一定每次都是a3

overlapping_genes <- data.frame(gene=overlapping_genes)
colnames(overlapping_genes)=c("gene")

#准备数据
#已经有表达矩阵exprSet，临床信息phe

group[,2] <- ifelse(group[,2] == "Sepsis", 1, 
                      ifelse(group[,2] == "Control", 0, NA))#把实验组标记为1 ，对照组标记为0
#提取疾病和对照
EXPER<-exprSet
exprSet<-EXPER
rownames(EXPER)<-EXPER$X
EXPER<-EXPER[,-(1)]
overlapping_genes <- read.csv(file = "overlapping_genes.csv")

#对应的分组信息
#得到和EXPER排序一致的分组信息

EXPER<-EXPER[rownames(EXPER)%in%overlapping_genes$gene,]
EXPER<-as.data.frame(t(EXPER))


EXPER<-cbind(group$group,EXPER)

states<-as.matrix(EXPER)
x<-states[,-1]
y<-states[,1]
par(mar=c(5,4,4,1) + 0.1)   # 调整边距

cvfit=cv.glmnet(x,y,type.measure = "mse",nfolds = 5,alpha=1)
grid.newpage()
plot(cvfit)
cvfit$lambda.min
c(cvfit$lambda.min, cvfit$lambda.1se)
lasso<-glmnet(x,y,family="binomial",alpha=1,nlambda = 100) #family="binomial"：指定模型类型为二元分类模型。这里 "binomial" 表示响应变量 y 是二元的（例如，0 和 1）。

print(lasso) #结果中依次特征数，偏差解释比，参数λ，通常看最后一
plot(lasso,label=F) #L1范数
plot(lasso,xvar="lambda",label=F) #lambda参数

lasso.coef<-predict(lasso,s=0.4,type="coefficients") #回归系数
plot(lasso,xvar="dev",label=F) #解释偏差和回归系数的关系
lasso.y<-predict(lasso,newx=x,type="response",s=0.4) #拟合
lasso.y <- lasso.y[,1] # 假设您想要的预测值在第一列
plot(lasso.y,y,xlab="Predicted",ylab="Actual",main="Lasso Regression")
#提取基因
coef_matrix<- coef(lasso, s=c(0.001174054,0.002051693))#改成lambda.min和lambda.1se
coef_matrix <- as.matrix(coef_matrix)
coef_df <- as.data.frame(coef_matrix) # 转换为DataFrame
colnames(coef_df) <-c("lambda.min","lambda.1se")
non_zero_minrows <- rownames(coef_df)[which(coef_df[, 1] != 0)]
non_zero_1serows <- rownames(coef_df)[which(coef_df[, 2] != 0)]
non_zero_minrows <- non_zero_minrows[-1] #选择多的那个
non_zero_1serows <- non_zero_1serows[-1]
write.csv(non_zero_minrows, file = "lasso_min.csv")
write.csv(non_zero_1serows, file = "lasso_1se.csv")
#Nomogram绘制
library(rms)
library(rmda)
library(limma)
colnames(EXPER)[1] <- "group"
columns_to_keep <- c("group",non_zero_1serows)
EXPER <- EXPER[, columns_to_keep]
rt<-EXPER
rt$group <- factor(rt$group)
#整理数据
ddist=datadist(rt)
options(datadist="ddist")

#需要修改的部分
paste(non_zero_1serows,collapse = "+")

#构建模型
lrmModel=lrm(group~ ATM+PSMD4+TMED8, data=rt, x=T, y=T)
nomo=nomogram(lrmModel, fun=plogis,
              fun.at = c(0.1, 0.5, 0.8, 0.99),
              lp=F, funlabel = "Risk of Disease")
plot(nomo) #线列图
par(mar = c(4, 5, 4, 1) + 0.1)
cali=calibrate(lrmModel, method = "boot", B=1000)
plot(cali,
     xlab= "Predicyed probability",
     ylab= "Actual probability", sub=F) #校准曲线

#DCA曲线
dc=decision_curve(group~ ATM+PSMD4+TMED8,data=rt,
                  family = binomial(link = "logit"),
                  thresholds = seq(0,1,by=0.01),
                  confidence.intervals = 0.95)
plot_decision_curve(dc,
                    curve.names = "Nomogram",
                    xlab = "Threshold probability",
                    cost.benefit.axis = T,
                    col="red",
                    confidence.intervals= FALSE,
                    standardize=T, #whether to use the standardized net benefit,
                    legend.position = "left") 
#可以根据需要替换 "bottomright" 为 "topright", "right", "bottom", "bottomleft", "left", "topleft", "top", 或 "none" 来改变图例的位置。

library(caret)
library(lattice)
library(shape)
library(randomForest)
display.progress = function (index, totalN, breakN=20) {
  if ( index %% ceiling(totalN/breakN)  ==0  ) {
    cat(paste(round(index*100/totalN), "% ", sep=""))
  }
}


set.seed(19991018) # 设置种子
control <- rfeControl(functions = rfFuncs, # 选择随机森林；详细可参考http://topepo.github.io/caret/recursive-feature-elimination.html#rfe
                      method = "LGOCV", # 选择交叉验证法
                      number = 10) # 10折交叉验证
tmp <- EXPER
candidate.gene<-colnames(EXPER)
results <- rfe(x = tmp[,-1], 
               y =as.factor(EXPER$`group$group`), 
               metric = "Accuracy",
               sizes = 1:(length(candidate.gene)-2), # 步长为1，速度较慢请耐心（约2小时）
               rfeControl = control)
final.gene <- predictors(results) # 取出最终基因

accres <- results$results # 取出迭代结果


# 设置颜色
jco <- c("#2874C5","#EABF00")

# 图1：随机森林准确性图

par(bty="o", mgp = c(2,0.5,0), mar = c(3.1,4.1,2.1,2.1),tcl=-.25,las = 1)
index <- which.max(accres$Accuracy) # 取出准确率最大时的索引（基因个数）
## 画圈圈
plot(accres$Variables,
     accres$Accuracy,
     ylab = "",
     xlab = "Number of genes",
     col = "steelblue",
     cex=0.7)

lines(accres$Variables,accres$Accuracy,col = "steelblue")
## 定位最大值
points(index, accres[index,"Accuracy"],
       col = "black",
       pch = 19,
       cex = 0.7)
## 补Y轴坐标（在plot时候写会和axis文字重叠）
mtext("Accuracy (Repeated Cross-Validation)",side = 2,line = 3, las = 3)
## 添加好看滴箭头
Arrows(x0 = index,x1=index,
       y0 = accres[index,"Accuracy"]-0.01, y1 = accres[index,"Accuracy"]-0.005,
       arr.length = 0.2,
       lwd = 2,
       col = "black",
       arr.type = "triangle")


## 添加基因数目信息
text(x = index+17 ,
     y = accres[index,"Accuracy"]-0.012,
     labels = paste0("N=",index),
     pos = 2)

#误差率图（Error Rate Plot）
y<-tmp$`group$group`
y <- as.factor(y)


rf_model <- randomForest(y ~ ., data = tmp[,-1], ntree = 500, importance = TRUE)

plot(rf_model, main = "Error Rate vs Number of Trees")


#随机森林模型中各个特征的重要性图

importance <- importance(rf_model)
importance_df <- data.frame(Feature = rownames(importance), Importance = importance[, "MeanDecreaseGini"])
importance_df=importance_df[final.gene, ]
# 排序特征重要性
importance_df <- importance_df[order(importance_df$Importance, decreasing = TRUE), ]

# 绘制特征重要性图
par(mar = c(4, 5, 4, 2) + 0.1) # 调整边距以适应长特征名称

library(ggplot2)
selected_columns=importance_df[1:30, ]#只选前30个，80个都选太多了
# 假设importance_df是您的数据框，其中包含特征重要性和特征名称
ggplot(selected_columns, aes(x = reorder(Feature, Importance), y = Importance)) +
  geom_point(stat = "identity", color = "black", size = 3,pch=1) +
  theme_minimal() +
  labs(title = "Feature Importance", x = "Feature", y = "Mean Decrease in Gini") +
  coord_flip() # 将图表翻转为水平方向

a<-read.csv("exprSet_第一列是分组信息.csv",row.names = 1)
library(tidyverse)
library(glmnet)
source('msvmRFE.R')   #文件夹内自带
library(VennDiagram)
library(sigFeature)
library(e1071)
library(caret)
library(randomForest)
#library(e1071)
#source(msvmRFE.R)

input<-EXPER
#采用五折交叉验证 (k-fold crossValidation）
svmRFE(input, k = 5, halve.above = 100) #分割数据，分配随机数
nfold = 5
nrows = nrow(input)
folds = rep(1:nfold, len=nrows)[sample(nrows)]
folds = lapply(1:nfold, function(x) which(folds == x))
results = lapply(folds, svmRFE.wrap, input, k=5, halve.above=100) #特征选择
top.features = WriteFeatures(results, input, save=F) #查看主要变量
head(top.features)


# 运行时间主要取决于选择变量的个数，一般的电脑还是不要选择太多变量
# 选前48个变量进行SVM模型构建，体验一下

featsweep = lapply(1:262, FeatSweep.wrap, results, EXPER) #12个变量
featsweep


save(featsweep,file = "featsweep.RData")


#画图
no.info = min(prop.table(table(input[,1])))
errors = sapply(featsweep, function(x) ifelse(is.null(x), NA, x$error))

#dev.new(width=4, height=4, bg='white')
#pdf("B_svm-error.pdf",width = 5,height = 5)
# 调整图表边距，增加底部边距
par(mar=c(4, 3, 3, 0)) # 默认边距是c(5.1, 4.1, 4.1, 2.1)

# 生成图表


PlotErrors(errors, no.info=no.info) #查看错误率

#dev.off()

#dev.new(width=4, height=4, bg='white')
#pdf("B_svm-accuracy.pdf",width = 5,height = 5)
Plotaccuracy(1-errors,no.info=no.info) #查看准确率

#dev.off()

# 图中红色圆圈所在的位置，即错误率最低点
which.min(errors) 
top<-top.features[1:which.min(errors), "FeatureName"]
write.csv(top,"top_SVM.csv")

#三个机器学习的venn图
SVM <- data.frame(gene=top_SVM$x)
RF<- data.frame(gene=final.gene_RF$x)
LASSO<- data.frame(gene=lasso_1se$x)
venn_three<- list(SVM=SVM$gene,
                  RF=RF$gene,
                  LASSO=LASSO$gene)
fill_color<- c("lightpink","lightblue","grey")
grid.newpage()
VENN_PLOT_THREE<- venn.diagram(x=venn_three,
                               scaled=T, #两圆圈大小一致
                               filename = NULL, #文件夹命名
                               cex=2, #内部数字大小
                               cat.cex=1.5, #组别大小
                               cat.pos=c(3,-3,6), #组别在圆圈的位置
                               fill=fill_color,
                               output = TRUE) #颜色

grid.draw(VENN_PLOT_THREE)
inner_three<- get.venn.partitions(venn_three)
overlap_three <- calculate.overlap(venn_three)
overlapping_genes_three <- overlap_three$a5 #注意看一下，不一定每次都是a3
overlapping_genes_three <- data.frame(gene=overlapping_genes_three)
colnames(overlapping_genes_three)=c("gene")
write.csv(overlapping_genes_three, file = "overlapping_genes_three.csv")

#ROC曲线
library(pROC)
library(ggplot2)
EXPER <- read.csv(file = "expr_limma.csv")
a<-EXPER
EXP<-a
ExprSet<-as.data.frame(t(EXP))
ExprSet <- cbind(group = group$group, ExprSet)
overlapping_genes_three
auc1<-roc(group~MS4A4A, data=ExprSet,,smooth=F)
plot(auc1, print.auc=T, print.thres=F,
     col= "lightgreen", 
     identity.lwd=2,print.auc.x=0.2, 
     print.auc.y=0.5,
     xlim=c(0,1))

auc2<-roc(group~AFF3, data=ExprSet,smooth=F)
plot(auc2, print.auc=T, print.thres=F,
     col= "lightpink", 
     identity.lwd=2,print.auc.x=0.2, 
     print.auc.y=0.4,
     add=T
)

auc3<-roc(group~P2RY10, data=ExprSet,,smooth=F)
plot(auc3, print.auc=T, print.thres=F,
     col= "lightblue", 
     identity.lwd=2,print.auc.x=0.2, 
     print.auc.y=0.3,
     add=T)

auc4<-roc(group~SIPA1L2, data=ExprSet,,smooth=F)
plot(auc4, print.auc=T, print.thres=F,
     col= "yellow", 
     identity.lwd=2,print.auc.x=0.2, 
     print.auc.y=0.2,
     add=T)


auc5<-roc(group~CD40LG, data=ExprSet,,smooth=F)
plot(auc5, print.auc=T, print.thres=F,
     col= "lightgreen", 
     identity.lwd=2,print.auc.x=0.2, 
     print.auc.y=0.5,
     xlim=c(0,1))
auc6<-roc(group~ST6GALNAC3, data=ExprSet,smooth=F)
plot(auc6, print.auc=T, print.thres=F,
     col= "lightpink", 
     identity.lwd=2,print.auc.x=0.2, 
     print.auc.y=0.4,
     add=T
)

auc7<-roc(group~CD3E, data=ExprSet,,smooth=F)
plot(auc7, print.auc=T, print.thres=F,
     col= "lightblue", 
     identity.lwd=2,print.auc.x=0.2, 
     print.auc.y=0.3,
     add=T)

auc8<-roc(group~LILRA5, data=ExprSet,,smooth=F)
plot(auc8, print.auc=T, print.thres=F,
     col= "yellow", 
     identity.lwd=2,print.auc.x=0.2, 
     print.auc.y=0.2,
     add=T)

auc9<-roc(group~KREMEN1, data=ExprSet,,smooth=F)
plot(auc9, print.auc=T, print.thres=F,
     col= "lightgreen", 
     identity.lwd=2,print.auc.x=0.2, 
     print.auc.y=0.5,
     xlim=c(0,1))


auc10<-roc(group~FCER2, data=ExprSet,,smooth=F)
plot(auc10, print.auc=T, print.thres=F,
     col= "lightpink", 
     identity.lwd=2,print.auc.x=0.2, 
     print.auc.y=0.2,
     add=T)


auc11<-roc(group~CCNB2, data=ExprSet,,smooth=F)
plot(auc11, print.auc=T, print.thres=F,
     col= "lightblue", 
     identity.lwd=2,print.auc.x=0.2, 
     print.auc.y=0.3,
     add=T)

auc12<-roc(group~ HJURP, data=ExprSet,smooth=F)
plot(auc12, print.auc=T, print.thres=F,
     col= "yellow", 
     identity.lwd=2,print.auc.x=0.2, 
     print.auc.y=0.4,
     add=T
)

roc_data <- data.frame(
  specificity = c(rev(auc3$specificities), rev(auc4$specificities),
                  rev(auc5$specificities), rev(auc6$specificities), rev(auc7$specificities), rev(auc8$specificities),
                  rev(auc9$specificities), rev(auc10$specificities), rev(auc11$specificities), rev(auc12$specificities)),
  sensitivity = c(auc3$sensitivities, auc4$sensitivities,
                  auc5$sensitivities, auc6$sensitivities, auc7$sensitivities, auc8$sensitivities,
                  auc9$sensitivities, auc10$sensitivities, auc11$sensitivities, auc12$sensitivities),
  model = factor(rep(c( "P2RY10", "SIPA1L2",
                       "CD40LG", "ST6GALNAC3", "CD3E","LILRA5", "KREMEN1", "FCER2",
                       "CCNB2", "HJURP"), each = length(auc1$sensitivities))))


roc_data <- data.frame(
  specificity = c(rev(auc1$specificities), rev(auc2$specificities), rev(auc3$specificities), rev(auc4$specificities),
                  rev(auc5$specificities)),
  sensitivity = c(auc1$sensitivities, auc2$sensitivities, auc3$sensitivities, auc4$sensitivities,
                  auc5$sensitivities),
  model = factor(rep(c("MS4A4A", "AFF3", "P2RY10", "SIPA1L2",
                       "CD40LG"), each = length(auc1$sensitivities))))

#Nomogram绘制
library("stringr")
outcome= str_split(as.character(phe$`severity:ch1`), " ", simplify = T)[,1]#分组
outcome#展示分组


outcome_2= str_split(as.character(phe_2$`died/survived:ch1`), " ", simplify = T)[,1]#分组
outcome_2#展示分组

outcome_healthy=outcome[c(34:43,52:62,118:129)]
outcome_sepsis=outcome[c(44:51,63:111)]
outcome_list=c(outcome_healthy, outcome_sepsis)

outcome_healthy_2=outcome_2[c(324:324,329:329,401:423)]
outcome_sepsis_2=outcome_2[c(1:2,9:18,23:28,32:41,43:44,51:53,56:71,74:74,78:79,90:93,104:104,106:107,110:113,119:143,147:158,161:209,214:216,219:249,252:253,255:256,258:258,
                                   260:266,268:268,271:274,276:298,306:314,316:321,325:328,330:336,340:352,354:356,358:395,397:399,424:425,427:427,433:446)]
outcome_list_2=c(outcome_healthy_2, outcome_sepsis_2)

outcome_merged<-c(outcome_list, outcome_list_2)

outcome <- data.frame(sample = rownames(EXPER), group=EXPER$group,outcome = outcome_merged)
OUT<-data.frame(outcome = outcome_merged)
rt<-cbind(OUT,rt)
rt<-rt[,-2]
A<-rt

library(rms)
library(rmda)
library(limma)
rt<-A
colnames(rt)[1] <- "outcome"
overlapping_genes_three<-overlapping_genes_three$gene

columns_to_keep <- c("outcome",overlapping_genes_three )
rt <- rt[, columns_to_keep]
EX<-rt

rt[,1] <- ifelse(rt[,1] == "N/A" | rt[,1] == "ALIVE" | rt[,1] == "Mild" | rt[,1] == "Survived", 0, 
                 +                  ifelse(rt[,1] == "Died" | rt[,1] == "Severe", 1, NA))
table(rt$outcome)
EX<-rt
rt$outcome<-factor(rt$outcome,levels = c(0,1),labels = c("Mild","Severe"))
#整理数据
ddist=datadist(rt)
option<-options(datadist="ddist")


#需要修改的部分
paste(overlapping_genes_three ,collapse = "+")
formula<-as.formula(outcome~MS4A4A+AFF3+P2RY10+SIPA1L2+CD40LG+ST6GALNAC3+CD3E+LILRA5+KREMEN1+FCER2+CCNB2+HJURP)
print(formula)
#构建模型
lrmModel=lrm(formula,
             data=EX, x=T, y=T)
OR<-exp(lrmModel$coefficients)
OR
nomo=nomogram(lrmModel, fun=plogis,
              fun.at = c(0.05, 0.3,0.6),
              lp=F, funlabel = "Risk of Disease")
plot(nomo) #线列图
par(mar = c(4, 5, 4, 1) + 0.1)
cali=calibrate(lrmModel, method = "boot", B=1000)
plot(cali,
     xlab= "Predicyed probability",
     ylab= "Actual probability", sub=F) #校准曲线

#DCA曲线
dc=decision_curve(formula,data=EX,
                  family = binomial(link = "logit"),
                  thresholds = seq(0,1,by=0.01),
                  confidence.intervals = 0.95,
                  )
plot_decision_curve(dc,
                    curve.names = "Nomogram",
                    xlab = "Threshold probability",
                    cost.benefit.axis = T,
                    col="red",
                    confidence.intervals= FALSE,
                    standardize=T, #whether to use the standardized net benefit,
                    legend.position = "right"
                    ) 
#可以根据需要替换 "bottomright" 为 "topright", "right", "bottom", "bottomleft", "left", "topleft", "top", 或 "none" 来改变图例的位置。

overlapping_genes_three <- read.csv(file = "overlapping_genes_three.csv")

library(GEOquery)
gset <- getGEO('GSE137340', destdir=".",  #路径信息，.是默认的意思
               AnnotGPL = F, #注释信息
               getGPL = F)#平台信息
b = gset[[1]]#gse是一个list，要用双括号，只有一个平台，所以写一就行了，如果有多个平台信息，想用第几个平台，就把1换掉即可
a=exprs(b) #表达矩阵
raw_exprSet=a
phe=pData(b) #看b的临床信息

GPL<- getGEO(filename="GSE137340_family.soft")
gpl<-GPL@gpls[[1]]@dataTable@table
colnames(gpl)
library(org.Hs.eg.db)
keytypes(org.Hs.eg.db)
x1<- gpl$Entrez_Gene_ID
x1<-as.character(x1)
x2<-AnnotationDbi::select(org.Hs.eg.db, keys = x1,
                          columns = c("ENTREZID","SYMBOL"), keytypes="ENTREZID")
c<-gpl[,c(1,10)]
c$gene<-x2$SYMBOL
exp=as.data.frame(a)
exp.pl<-merge(c,exp, by.x=1,by.y=0)
#去除重复基因
exp.pl<-exp.pl[!is.na(exp.pl$gene)&!grepl("-",exp.pl$gene),]
exp.pl<-exp.pl[exp.pl$gene!="",]
exp.pl <- exp.pl[!duplicated(exp.pl$gene), ]
rownames(exp.pl)<-exp.pl$gene
colnames(exp.pl)
exp.pl<-exp.pl[,-(1:3)]#删除不要的行


#看数据是否均一
library(ggplot2)
par(mar=c(8,3,1,1))
boxplot(exp.pl,outline=F ,notch=F,las=2,col="#54D9ED")
#如果不均一的话跑下面的
library(limma)
exp.pl<-normalizeBetweenArrays(exp.pl)


#单基因的箱图
library(ggplot2)
library(ggpubr)
group_list= str_split(as.character(phe$characteristics_ch1.3), " ", simplify = T)[,(2:3)]
exp.pl<-as.data.frame(exp.pl)
EXP<-cbind(group_list,exprSet)

EXP[,1] <- ifelse(EXP[,1] == "NA" | EXP[,1] == "Healthy" , 0, 
                 +                  ifelse(EXP[,1] == "Severe" | EXP[,1] == "Septic" | EXP[,1] == "Sepsis", 1, NA))
EXP <- EXP[-c(36, 37), ]
EXP<-EXP[,-2]
exprSet<-EXP
group_list[,1] <- ifelse(group_list[,1] == "NA" | group_list[,1] == "Healthy" , "Healthy", 
                                    ifelse(group_list[,1] == "Severe" | group_list[,1] == "Septic" | group_list[,1] == "Sepsis", "Sepsis", NA))
group_list <-group_list[-c(36, 37), ]
group_list<-group_list[,-2]
overlapping_genes_three<-overlapping_genes_three$gene
overlapping_genes_three
exprSet<-t(exprSet)
boxpicture<-data.frame(gene=exprSet["HJURP",],group=group_list)
boxpicture$gene <- as.numeric(as.character(boxpicture$gene))
ggplot(boxpicture,aes(x=group,y=gene,fill = group,))+geom_boxplot()+
  geom_point(position = "jitter")+ #点分散
  stat_compare_means() #加上P值

#ROC曲线
library(pROC)
library(ggplot2)
overlapping_genes_three <- read.csv(file = "overlapping_genes_three.csv")
overlapping_genes_three<-overlapping_genes_three$gene
exprSet<-as.data.frame(t(exp.pl))
exprSet<-exprSet[,overlapping_genes_three]
str(exprSet)


overlapping_genes_three
exprSet$group<-c(group_list)
EXPER<-EXP
str(EXPER)

auc1<-roc(group~MS4A4A, data=EXPER,,smooth=F)
plot(auc1, print.auc=T, print.thres=F,
     col= "lightgreen", 
     identity.lwd=2,print.auc.x=0.2, 
     print.auc.y=0.5,
     xlim=c(0,1))

auc2<-roc(group~AFF3, data=EXPER,,smooth=F)
plot(auc2, print.auc=T, print.thres=F,
     col= "lightpink", 
     identity.lwd=2,print.auc.x=0.2, 
     print.auc.y=0.4,
     add=T
)

auc3<-roc(group~P2RY10, data=EXPER,,smooth=F)
plot(auc3, print.auc=T, print.thres=F,
     col= "lightblue", 
     identity.lwd=2,print.auc.x=0.2, 
     print.auc.y=0.3,
     add=T)

auc4<-roc(group~SIPA1L2, data=EXPER,,smooth=F)
plot(auc4, print.auc=T, print.thres=F,
     col= "yellow", 
     identity.lwd=2,print.auc.x=0.2, 
     print.auc.y=0.2,
     add=T)

auc5<-roc(group~CD40LG, data=EXPER,,smooth=F)
plot(auc5, print.auc=T, print.thres=F,
     col= "lightgreen", 
     identity.lwd=2,print.auc.x=0.2, 
     print.auc.y=0.5,
     xlim=c(0,1))
auc6<-roc(group~ST6GALNAC3, data=EXPER,smooth=F)
plot(auc6, print.auc=T, print.thres=F,
     col= "lightpink", 
     identity.lwd=2,print.auc.x=0.2, 
     print.auc.y=0.4,
     add=T
)

auc7<-roc(group~CD3E, data=EXPER,,smooth=F)
plot(auc7, print.auc=T, print.thres=F,
     col= "lightblue", 
     identity.lwd=2,print.auc.x=0.2, 
     print.auc.y=0.3,
     add=T)

auc8<-roc(group~LILRA5, data=EXPER,,smooth=F)
plot(auc8, print.auc=T, print.thres=F,
     col= "yellow", 
     identity.lwd=2,print.auc.x=0.2, 
     print.auc.y=0.2,
     add=T)

auc9<-roc(group~KREMEN1, data=EXPER,,smooth=F)
plot(auc9, print.auc=T, print.thres=F,
     col= "lightgreen", 
     identity.lwd=2,print.auc.x=0.2, 
     print.auc.y=0.5,
     xlim=c(0,1))


auc10<-roc(group~FCER2, data=EXPER,,smooth=F)
plot(auc10, print.auc=T, print.thres=F,
     col= "lightpink", 
     identity.lwd=2,print.auc.x=0.2, 
     print.auc.y=0.2,
     add=T)


auc11<-roc(group~CCNB2, data=EXPER,,smooth=F)
plot(auc11, print.auc=T, print.thres=F,
     col= "lightblue", 
     identity.lwd=2,print.auc.x=0.2, 
     print.auc.y=0.3,
     add=T)

auc12<-roc(group~ HJURP, data=EXPER,smooth=F)
plot(auc12, print.auc=T, print.thres=F,
     col= "yellow", 
     identity.lwd=2,print.auc.x=0.2, 
     print.auc.y=0.4,
     add=T
)

#免疫浸润图
library(tidyr)
library(reshape2)


A <- read.csv("CIBERSORTx_Job4_Results.csv", row.names = 1, header = T, as.is = F)
A<-A[,-(23:25)]
head(A)
A$sample<-rownames(A)


A<-merge(group,A,"sample")
A_sorted <- A %>%
  arrange(match(group, c("Control", "Sepsis")))
A<-A_sorted
mydata1<-melt(
  A,
  id.vars=c("sample","group"),
  variable.name="immunecell",
  value.name="tpm"
)
mydata1_sorted<-mydata1 %>% 
  arrange(match(Groups,c("Control", "Sepsis")))
mydata1<-mydata1_sorted
library(ggpubr)
library(ggplot2)

ylabname <- paste("immunecell", "expression")
colnames(mydata1) <- c("Sample", "Groups", "immunecell","tpm")
# 计算p value
pvalues <- sapply(mydata1$immunecell, function(x) {
  res <- wilcox.test(as.numeric(tpm) ~ Groups, data = subset(mydata1, immunecell == x)) #两组，wilcox.test或t.test；多组，kruskal.test或aov(one-way ANOVA test)
  res$p.value
})
pv <- data.frame(gene = mydata1$immunecell, pvalue = pvalues)
pv$sigcode <- cut(pv$pvalue, c(0,0.0001, 0.001, 0.01, 0.05, 1), 
                  labels=c('****','***', '**', '*', 'ns'))
mydata2<-mydata1[,-1]
# 画box plot
p.box <- ggplot(mydata2, aes(x=immunecell, y=tpm, color=Groups, fill=Groups)) +
  geom_boxplot(alpha = .5) + #半透明
  theme_classic() + #或theme_bw()
  scale_fill_brewer(palette = "Set1") + #按类填充颜色
  scale_color_brewer(palette = "Set1") + #按类给边框着色
  
  theme(axis.text.x = element_text(colour="black", size = 11,
                                   #名太挤，旋转45度
                                   angle = 45, hjust = .5, vjust = .5)) +
  geom_text(aes(x=gene, y=max(mydata1$tpm) * 1.1,
                label = pv$sigcode),
            data=pv, 
            inherit.aes=F) +
  ylab(ylabname)
p.box
ggsave("immunecellbox.pdf", width = 14, height = 5)
# 画带散点的box plot
p.box.dot <- p.box + geom_point(shape = 21, size=.5, # 点的形状和大小
                                position = position_jitterdodge(), # 让点散开
                                alpha = .5) #半透明
p.box.dot
ggsave("immunecellsanbox.pdf", width = 14, height = 5)

#热图
mydata3<-mydata1[,-2]
colnames(mydata1)[4]<-"proportion"
mycolors<-c("#f57c6e","#f2b56f","#fae69e","#84c3b7","#88d8db",
            "#71b7ed","#b8aeeb","#f2a7da","#fcf1f0","#fccccb",
            "#bdb51f","#b0d992","#f9d580","#99db9e","#8a23af",
            "#e3ea96","#276c9e","#fe91e2","#cc625f","#a0fce8",
            "#ce8dac","#cad961","lightblue","lightpink1")

annotation_col<-data.frame(mydata1$Groups)
annotation_col$sample<-mydata1$Sample
annotation_col$group_color<-ifelse(annotation_col[,1] == "Control" , "lightblue", 
                                   ifelse(annotation_col[,1] == "Sepsis" , "lightpink1",NA))
colnames(annotation_col)[1]<-"group"
all_colors <- c(mycolors, setNames(annotation_col$group_color, annotation_col$group))

heat_map <- ggplot(mydata1, aes(Sample, proportion, fill = immunecell)) +
  geom_bar(stat = "identity", position = "fill") +
  
  
  ggtitle("Proportion of immune cells") +
  theme_gray() +
  theme(axis.ticks.length = unit(3, "mm"),
        axis.text.x = element_blank(), # 隐藏x轴文本
        axis.ticks.x = element_blank())+ # 隐藏x轴刻度
  guides(fill = guide_legend(title = "Types of immune cells"))
heat_map
heat_map <- heat_map + 
  geom_rect(data = annotation_col, aes(xmin = as.numeric(as.factor(sample)) - 0.5, 
                                       xmax = as.numeric(as.factor(sample)) + 0.5, 
                                       ymin = 0, ymax = 0.05, fill = group), 
            inherit.aes = FALSE, alpha = 0.3) +
  scale_fill_manual(values = mycolors)
heat_map

#棒棒糖图
# 加载需要的R包 -----------------------------------------------------------------
library(ggcorrplot)
library(tidyr)

# 导入数据 --------------------------------------------------------------------
#需要的第一个数据EXPRSRT#行名基因名，列名样本名
# cibersort运算结果（需要的第二个数据
cibersort <- read.csv("CIBERSORTx_Job4_Results.csv", row.names = 1, header = T, as.is = F)
cibersort_result<- cibersort[,1:22]#行名样本名，列名免疫细胞浸润评分

#数据格式整理
EXPRSRT <- t(exprSet)#数据转置，行名是样本名，列名基因名

EXPRSRT<-as.data.frame(EXPRSRT)


#check一下
identical(rownames(EXPRSRT),rownames(cibersort_result))
#TURE,就不用管了，F要运行下面的

#因为之前画热图的时候，把同样分组的聚集在一起了，所以导致exprSet和cibersort_result的行名不一致
index <- match(rownames(cibersort_result), rownames(EXPRSRT))
# 使用索引对EXPRSRT的行进行排序
EXPRSRT <- EXPRSRT[index, ]
#再check一下
identical(rownames(EXPRSRT),rownames(cibersort_result))

#数据简单处理
overlapping_genes_three<-overlapping_genes_three$gene
gene_selected<- EXPRSRT[,overlapping_genes_three] #去
gene_selected <- as.data.frame(gene_selected)
# Shapiro-Wilk检验
shapiro.test(data$SHISA3)#适用于小样本数据，N≤50
# Kolmogorov-Smirnov检验(柯尔莫哥洛夫检验)适用于大样本数据，N＞50
#检测数据是不是符合正态分布，如果p<0.05，不符合正态分布；p>0.05，符合正态分布
ks.test(gene_selected$MS4A4A, pnorm, mean = mean(gene_selected$MS4A4A), sd = sd(gene_selected$MS4A4A))
#p-value = 0.1887，符合正态分布

ks.test(gene_selected$AFF3, pnorm, mean = mean(gene_selected$AFF3), sd = sd(gene_selected$AFF3))
#p-value = 0.06952，符合正态分布

ks.test(gene_selected$P2RY10, pnorm, mean = mean(gene_selected$P2RY10), sd = sd(gene_selected$P2RY10))
#p-value = 0.6365，符合正态分布

ks.test(gene_selected$SIPA1L2, pnorm, mean = mean(gene_selected$SIPA1L2), sd = sd(gene_selected$SIPA1L2))
#p-value = 0.05532，符合正态分布

ks.test(gene_selected$CD40LG, pnorm, mean = mean(gene_selected$CD40LG), sd = sd(gene_selected$CD40LG))
#p-value = 0.6589，符合正态分布

ks.test(gene_selected$ST6GALNAC3, pnorm, mean = mean(gene_selected$ST6GALNAC3), sd = sd(gene_selected$ST6GALNAC3))
#p-value = 0.1603，符合正态分布

ks.test(gene_selected$CD3E, pnorm, mean = mean(gene_selected$CD3E), sd = sd(gene_selected$CD3E))
#p-value = 0.1529，符合正态分布

ks.test(gene_selected$LILRA5, pnorm, mean = mean(gene_selected$LILRA5), sd = sd(gene_selected$LILRA5))
#p-value = 0.01511，不符合正态分布

ks.test(gene_selected$KREMEN1, pnorm, mean = mean(gene_selected$KREMEN1), sd = sd(gene_selected$KREMEN1))
#p-value = 0.3374，符合正态分布

ks.test(gene_selected$FCER2, pnorm, mean = mean(gene_selected$FCER2), sd = sd(gene_selected$FCER2))
#p-value = 0.2902，符合正态分布

ks.test(gene_selected$CCNB2, pnorm, mean = mean(gene_selected$CCNB2), sd = sd(gene_selected$CCNB2))
#p-value = 0.256，符合正态分布

ks.test(gene_selected$HJURP, pnorm, mean = mean(gene_selected$HJURP), sd = sd(gene_selected$HJURP))
#p-value = 0.4371，符合正态分布

gene_selected_yes<--gene_selected[,c(1:7,9:12)]
gene_selected_no<-gene_selected[,8]
gene_selected_no<-data.frame(gene_selected_no)
colnames(gene_selected_no)<-"LILRA5"
rownames(gene_selected_no)<-rownames(gene_selected_yes)
# 计算相关性 -------------------------------------------------------------------
colnames(gene_selected)
colnames(cibersort_result)
target_Gene <- "MS4A4A"#确定目标基因
expr <- as.numeric(gene_selected[,target_Gene])

cor.test(cibersort_result$B.cells.naive, expr, use = "everything", method = "spearman")

# 封装一个函数来快速计算 -------------------------------------------------------------
# spearman相关性分析，不符合正态分布
calculate_correlation_no <- function(gene_expr, cibersort_result) {
  cor_matrix <- data.frame("Gene" = character(),"im_cell" = character(),"Cor" = numeric(),"p-value" = numeric(), stringsAsFactors = FALSE)
  
  for (i in 1:ncol(cibersort_result)) {
    result <- cor.test(gene_expr, cibersort_result[, i], method = "spearman")
    new_row <- data.frame("Gene" = "Gene", "im_cell" = colnames(cibersort_result)[i], "Cor" = result$estimate, "p-value" = result$p.value)
    cor_matrix <- rbind(cor_matrix, new_row)
  }
  return(cor_matrix)
}
# pearson相关性分析，符合正态分布
calculate_correlation_yes <- function(gene_expr, cibersort_result) {
  cor_matrix <- data.frame("Gene" = character(),"im_cell" = character(),"Cor" = numeric(),"p-value" = numeric(), stringsAsFactors = FALSE)
  
  for (i in 1:ncol(cibersort_result)) {
    result <- cor.test(gene_expr, cibersort_result[, i], method = "pearson")
    new_row <- data.frame("Gene" = "Gene", "im_cell" = colnames(cibersort_result)[i], "Cor" = result$estimate, "p-value" = result$p.value)
    cor_matrix <- rbind(cor_matrix, new_row)
  }
  return(cor_matrix)
}

# 计算5个基因与免疫细胞浸润分数的相关性 -----------------------------------------------------
# 选择要计算相关性的列
gene_selected_no
gene_selected_yes
# 新建一个空的数据框保存结果
results_yes <- data.frame("Gene" = character(),"im_cell" = character(),"Cor" = numeric(),"p-value" = numeric(), stringsAsFactors = FALSE)
results_no <- data.frame("Gene" = character(),"im_cell" = character(),"Cor" = numeric(),"p-value" = numeric(), stringsAsFactors = FALSE)
# 使用for循环遍历数据框中的每一列，并计算相关性
for (i in 1:ncol(gene_selected_no)) {
  print(i)
  gene_expr <- gene_selected_no[, i]
  corr_result_no <- calculate_correlation_no(gene_expr, cibersort_result)
  # 将每次计算的结果添加到新的数据框中
  results_no <- rbind(results_no, corr_result_no)
}

for (i in 1:ncol(gene_selected_yes)) {
  print(i)
  gene_expr <- gene_selected_yes[, i]
  corr_result_yes <- calculate_correlation_yes(gene_expr, cibersort_result)
  # 将每次计算的结果添加到新的数据框中
  results_yes <- rbind(results_yes, corr_result_yes)
}

# 将每次计算的结果添加到新的数据框中
results <- rbind(results_no, results_yes)

# 查看列名，下方修改的依据
colnames(gene_selected_no)
colnames(gene_selected_yes)
# 手动修改每一个基因名称
results$Gene <- c(rep("LILRA5", 22),
                  rep("MS4A4A", 22),
                  rep("AFF3", 22),
                  rep("P2RY10", 22),
                  rep("SIPA1L2", 22),
                  rep("CD40LG", 22),
                  rep("ST6GALNAC3", 22),
                  rep("CD3E", 22),
                  rep("KREMEN1", 22),
                  rep("FCER2", 22),
                  rep("CCNB2", 22),
                  rep("HJURP", 22))

#棒棒糖图
target_gene <- "HJURP"
RESULTS<- results[results$Gene == target_gene,]
head(RESULTS)

RESULTS$im_cell <- reorder(RESULTS$im_cell,RESULTS$Cor)
plot_bbt <- ggplot(RESULTS,aes(x=Cor, y=im_cell))+
  geom_segment(aes(x=0,xend = Cor, y=im_cell,yend = im_cell),color="black")+
  geom_point(aes(size=abs(Cor),colour = p.value),alpha=0.5)+
  scale_color_gradient(low = "#339D5A",high = "#edb306")+
  scale_size_continuous(range =c(2,6))+
  theme_minimal()+ #使用简洁的主题
  theme(axis.line = element_line(size =0.5),#坐标轴的宽度
        axis.text = element_text(size = 9), #22个免疫细胞的大小
        axis.title.y = element_blank(), # 不显示y轴标题
        axis.text.y = element_text(hjust = 1),
        axis.title.x = element_text(size=12,face = "bold") # 自定义x轴标题样式
  ) +
  labs(x="Correlation coefficient")

plot_bbt
#hjust = 0 表示标签与刻度线的左边缘对齐。
#hjust = 0.5 表示标签在刻度线上居中对齐。
#hjust = 1 表示标签与刻度线的右边缘对齐。


results <- results[,c(1,2,3)]#转换数据，这里不需要显著性p值，也可以通过显著性P值进行筛选
colnames(results)
# 使用spread函数将长数据转换为宽格式
results_wide <- spread(results, key = im_cell, value = Cor)
# 将基因名设置为行名
rownames(results_wide) <- results_wide$Gene
# 删除原始数据框中的基因名列
results_wide$Gene <- NULL

# 绘制相关性矩阵图
ggcorrplot(t(results_wide), 
           # 显示颜色图例
           show.legend = T, 
           # 设置相关系数矩阵的颜色，其中第一个为最小值对应的颜色，
           # 中间的白色为0对应的颜色，最后一个为最大值对应的颜色
           colors = c("#2166AC", "white", "#B2182B"), 
           # 设置数字显示的位数
           digits = 2, 
           # 显示变量标签（默认为TRUE）
           lab =F)
